# Supplementary material for: Ethylene negatively regulates transcript abundance of ROP-GAP rheostat-encoding genes and affects apoplastic reactive oxygen species homeostasis in epicarps of cold stored apple fruits
Source: J Exp Bot. 2015 Oct 1;66(22):7255–70. doi: 10.1093/jxb/erv422 (PMC4765793; doi:10.1093/jxb/erv422)
Supplement: Supplementary Data [file supp_erv422_jexbot154500_file005.xls]

## Sheet: Foglio1
File created with bingo (c) on 30-giu-2014 at 17.27.32
ontology: unknown
curator: unknown
Selected ontology file : C:\Users\Biolpeach\Desktop\Gene Ontology\gene_ontology.1_2.obo
Selected annotation file : C:\Users\Biolpeach\Desktop\MalusBinGO-annot.txt
Discarded evidence codes :
Overrepresentation
Selected statistical test : Hypergeometric test
Selected correction : Benjamini & Hochberg False Discovery Rate (FDR) correction
Selected significance level : 0.05
Testing option : Use whole annotation as reference set
The selected cluster :
MDP0000573228	MDP0000252806	MDP0000172049	MDP0000166235	MDP0000329721	MDP0000206996	MDP0000462878	MDP0000125925	MDP0000270367	MDP0000138489	MDP0000889811	MDP0000120844	MDP0000036424	MDP0000703059	MDP0000886637	MDP0000182154	MDP0000277562	MDP0000432508	MDP0000305971	MDP0000303861	MDP0000254608	MDP0000283589	MDP0000160047	MDP0000131371	MDP0000574554	MDP0000663451	MDP0000321952	MDP0000487438	MDP0000362190	MDP0000185940	MDP0000242596	MDP0000142250	MDP0000866499	MDP0000232843	MDP0000302754	MDP0000304651	MDP0000313051	MDP0000132296	MDP0000312387	MDP0000898896	MDP0000126909	MDP0000286184	MDP0000370143	MDP0000302279	MDP0000257180	MDP0000263446	MDP0000198228	MDP0000285599	MDP0000214122	MDP0000325085
No annotations were retrieved for the following entities:
MDP0000185940	MDP0000142250	MDP0000252806	MDP0000172049	MDP0000334067	MDP0000304651	MDP0000132296	MDP0000322608	MDP0000155073	MDP0000252210	MDP0000145229	MDP0000165603	MDP0000290858	MDP0000125925	MDP0000270367	MDP0000720497	MDP0000370143	MDP0000120844	MDP0000302490	MDP0000898597	MDP0000122984	MDP0000669792	MDP0000204916	MDP0000189702	MDP0000190336	MDP0000226647	MDP0000304775	MDP0000504522	MDP0000244280	MDP0000224393	MDP0000396714	MDP0000362190	MDP0000307665
GO-ID	p-value	corr p-value	x	n	X	N	Description	Genes in test set
5231	0.00099422	0.062354	5	54	76	36542	excitatory extracellular ligand-gated ion channel activity	MDP0000462878|MDP0000487438|MDP0000432508|MDP0000265636|MDP0000313051
5234	0.00099422	0.062354	5	54	76	36542	extracellular-glutamate-gated ion channel activity	MDP0000462878|MDP0000487438|MDP0000432508|MDP0000265636|MDP0000313051
8066	0.00099422	0.062354	5	54	76	36542	glutamate receptor activity	MDP0000462878|MDP0000487438|MDP0000432508|MDP0000265636|MDP0000313051
4970	0.00099422	0.062354	5	54	76	36542	ionotropic glutamate receptor activity	MDP0000462878|MDP0000487438|MDP0000432508|MDP0000265636|MDP0000313051
42597	0.0010919	0.062354	5	55	76	36542	periplasmic space	MDP0000462878|MDP0000487438|MDP0000432508|MDP0000265636|MDP0000313051
30288	0.0010919	0.062354	5	55	76	36542	outer membrane-bounded periplasmic space	MDP0000462878|MDP0000487438|MDP0000432508|MDP0000265636|MDP0000313051
44462	0.001197	0.062354	5	56	76	36542	external encapsulating structure part	MDP0000462878|MDP0000487438|MDP0000432508|MDP0000265636|MDP0000313051
22834	0.0013099	0.062354	5	57	76	36542	ligand-gated channel activity	MDP0000462878|MDP0000487438|MDP0000432508|MDP0000265636|MDP0000313051
15276	0.0013099	0.062354	5	57	76	36542	ligand-gated ion channel activity	MDP0000462878|MDP0000487438|MDP0000432508|MDP0000265636|MDP0000313051
5230	0.0013099	0.062354	5	57	76	36542	extracellular ligand-gated ion channel activity	MDP0000462878|MDP0000487438|MDP0000432508|MDP0000265636|MDP0000313051
30313	0.0015612	0.067557	5	59	76	36542	cell envelope	MDP0000462878|MDP0000487438|MDP0000432508|MDP0000265636|MDP0000313051
4888	0.0042723	0.16947	5	72	76	36542	transmembrane signaling receptor activity	MDP0000462878|MDP0000487438|MDP0000432508|MDP0000265636|MDP0000313051
38023	0.041883	1.4087	5	114	76	36542	signaling receptor activity	MDP0000462878|MDP0000487438|MDP0000432508|MDP0000265636|MDP0000313051
60089	0.044391	1.4087	7	316	76	36542	molecular transducer activity	MDP0000277562|MDP0000462878|MDP0000126909|MDP0000487438|MDP0000432508|MDP0000265636|MDP0000313051
4871	0.044391	1.4087	7	316	76	36542	signal transducer activity	MDP0000277562|MDP0000462878|MDP0000126909|MDP0000487438|MDP0000432508|MDP0000265636|MDP0000313051
4872	0.04757	1.4152	5	117	76	36542	receptor activity	MDP0000462878|MDP0000487438|MDP0000432508|MDP0000265636|MDP0000313051
22836	0.13519	3.575	5	145	76	36542	gated channel activity	MDP0000462878|MDP0000487438|MDP0000432508|MDP0000265636|MDP0000313051
71944	0.18829	4.7173	7	395	76	36542	cell periphery	MDP0000462878|MDP0000487438|MDP0000432508|MDP0000265636|MDP0000313051|MDP0000286691|MDP0000206996
22838	0.32479	6.7216	5	174	76	36542	substrate-specific channel activity	MDP0000462878|MDP0000487438|MDP0000432508|MDP0000265636|MDP0000313051
22803	0.32479	6.7216	5	174	76	36542	passive transmembrane transporter activity	MDP0000462878|MDP0000487438|MDP0000432508|MDP0000265636|MDP0000313051
15267	0.32479	6.7216	5	174	76	36542	channel activity	MDP0000462878|MDP0000487438|MDP0000432508|MDP0000265636|MDP0000313051
5216	0.32479	6.7216	5	174	76	36542	ion channel activity	MDP0000462878|MDP0000487438|MDP0000432508|MDP0000265636|MDP0000313051
30312	2.1094	41.835	5	259	76	36542	external encapsulating structure	MDP0000462878|MDP0000487438|MDP0000432508|MDP0000265636|MDP0000313051
16799	12.415	236.38	2	25	76	36542	hydrolase activity, hydrolyzing N-glycosyl compounds	MDP0000866499|MDP0000305971
3676	26.296	445.14	20	5015	76	36542	nucleic acid binding	MDP0000261705|MDP0000242596|MDP0000573228|MDP0000866499|MDP0000257180|MDP0000305971|MDP0000303861|MDP0000302754|MDP0000379391|MDP0000209313|MDP0000283589|MDP0000898896|MDP0000181641|MDP0000370825|MDP0000426372|MDP0000216874|MDP0000886637|MDP0000182154|MDP0000179145|MDP0000139073
10033	27.12	445.14	2	37	76	36542	response to organic substance	MDP0000886637|MDP0000139073
9719	27.12	445.14	2	37	76	36542	response to endogenous stimulus	MDP0000886637|MDP0000139073
9725	27.12	445.14	2	37	76	36542	response to hormone	MDP0000886637|MDP0000139073
	excitatory extracellular ligand-gated ion channel activity, extracellular-glutamate-gated ion channel activity, ionotropic glutamate receptor activity
	MDP0000462878		IONOTROPIC GLUTAMATE RECEPTOR 3 - 59,7% similarity with AT1G42540.1: glutamate receptor 3.3
	MDP0000487438		IONOTROPIC GLUTAMATE RECEPTOR 3 - 68,84% similarity with AT1G42540.1: glutamate receptor 3.3
	MDP0000432508		IONOTROPIC GLUTAMATE RECEPTOR 3 - 57,1% similarity with AT1G42540.1: glutamate receptor 3.3
	MDP0000265636		IONOTROPIC GLUTAMATE RECEPTOR 3 - 36,3% similarity with AT1G42540.1: glutamate receptor 3.3
	MDP0000313051		IONOTROPIC GLUTAMATE RECEPTOR 3 - 56,4% similarity with AT1G42540.1: glutamate receptor 3.4
[truncated: 59 more columns]

## Sheet: Foglio3
nucleic acid binding
MDP0000179145			myb-like HTH transcriptional regulator family protein
MDP0000182154			myb-like HTH transcriptional regulator family protein
MDP0000898896			RNA-binding (RRM/RBD/RNP motifs) family proteinRNA binding protein (contains RRM repeats)
MDP0000181641			Zinc finger C-x8-C-x5-C-x3-H type family protein
MDP0000305971			AGO1 Argonaute 1
MDP0000303861			Spo11/DNA topoisomerase VI, subunit A protein, BIN5, BRASSINOSTEROID INSENSITIVE 5, RHL2, ROOT HAIRLESS 2
MDP0000370825			RNA binding (RRM/RBD/RNP motifs) family protein
MDP0000426372			OBF binding protein 1 - OBP1
MDP0000216874			ATP citrate lyase subunit B 2 - synthesis of acetyl-CoA
MDP0000379391			KH domain-containing protein - FUNCTIONS IN: RNA binding
MDP0000209313			Duplicated homeodomain-like superfamily protein,Ca(2+)-dependent CaM-binding protein
MDP0000283589			beta-amylase 7
MDP0000257180			ACT domain-containing protein
MDP0000866499			MUTM homolog-1 - FORMAMIDOPYRIMIDINE-DNA GLYCOSYLASE 2, FPG-1, FPG-2
MDP0000573228			RNA-binding KH domain-containing protein
MDP0000242596			CDC2C - protein serine/threonine kinase
Ionotropic glutamate receptor activity
MDP0000462878			IONOTROPIC GLUTAMATE RECEPTOR 3.3
MDP0000487438			IONOTROPIC GLUTAMATE RECEPTOR 3.3
MDP0000432508			IONOTROPIC GLUTAMATE RECEPTOR 3.3
MDP0000265636			IONOTROPIC GLUTAMATE RECEPTOR 3.3
MDP0000313051			IONOTROPIC GLUTAMATE RECEPTOR 3.4
