# Supplementary material for: Ethylene negatively regulates transcript abundance of ROP-GAP rheostat-encoding genes and affects apoplastic reactive oxygen species homeostasis in epicarps of cold stored apple fruits
Source: J Exp Bot. 2015 Oct 1;66(22):7255–70. doi: 10.1093/jxb/erv422 (PMC4765793; doi:10.1093/jxb/erv422)
Supplement: Supplementary Data [file supp_erv422_jexbot154500_file003.xls]

## Sheet: newSummary.listaGeniOK
MDPs	GeneNames	meanExpressionT0	meanExpressionCTRL1M	meanExpressionDPA1M	meanExpressionMCP1M	meanExpressionCTRL6M	meanExpressionDPA6M	meanExpressionMCP6M	FC.1M.DPAvsCTRL	pval.adj.1M.DPAvsCTRL	FC.1M.MCPvsCTRL	pval.adj.1M.MCPvsCTRL	FC.1M.MCPvsDPA	pval.adj.1M.MCPvsDPA	FC.6M.DPAvsCTRL	pval.adj.6M.DPAvsCTRL	FC.6M.MCPvsCTRL	pval.adj.6M.MCPvsCTRL	FC.6M.MCPvsDPA	pval.adj.6M.MCPvsDPA	FC.CTRL1MvsT0	pval.adj.CTRL1MvsT0	FC.CTRL6MvsCTRL1M	pval.adj.CTRL6MvsCTRL1M
MDP0000299673	MdROP3a	443	492.667	473	537.667	597	499	496	-1.04157	1	1.09132	0.581241	1.13668	0.403323	-1.19634	0.141354	-1.20358	0.121018	-1.00605	0.984181	1.11208	1	1.21172	0.109159
MDP0000436577	MdROP3b	148	163.667	163.333	192.667	153	155.333	156.333	-1.00204	1	1.17705	0.281345	1.17945	0.288001	1.01524	0.922925	1.02177	0.885629	1.00643	0.984592	1.10577	1	-1.06966	0.637954
MDP0000550069	MdROP4a	52.6667	58.3333	51.6667	98	43	93.3333	135.667	-1.12872	1	1.67855	0.0209127	1.89461	0.00398714	2.16715	0.000223375	3.14879	8.68501e-09	1.45296	0.123075	1.10734	1	-1.35556	0.184465
MDP0000090045	MdROP6	750.333	729.333	754.667	794	347.333	705.333	839.333	1.03473	1	1.08865	0.682633	1.05211	0.825623	2.03034	9.6596e-07	2.416	4.36216e-10	1.18995	0.390136	-1.02879	1	-2.09941	2.4346e-07
MDP0000705111	MdROP9a	63.3333	75.3333	86.3333	24.3333	17.6667	84.6667	29	1.14578	1	-3.08518	9.87279e-05	-3.53492	1.0569e-05	4.76581	3.85994e-08	1.637	0.120842	-2.9113	0.000270283	1.1891	1	-4.24122	3.76388e-07
MDP0000232351	MdROP10	113.333	101.667	109	126.333	67.3333	122.333	113.667	1.07204	1	1.24233	0.249044	1.15884	0.48189	1.81532	0.000186053	1.68684	0.00101999	-1.07616	0.777784	-1.11461	1	-1.50896	0.0126382
MDP0000274576	MdROP11	137.333	124.667	138.333	191	68	123	184.333	1.10952	1	1.53155	0.0747247	1.38038	0.21041	1.80734	0.00779124	2.70765	2.12239e-06	1.49814	0.11945	-1.1015	1	-1.8318	0.00596108
MDP0000265718	MdROP12a	451.333	507.333	580	375.667	234.333	461.333	278.333	1.1432	1	-1.35037	0.00197765	-1.54374	2.75048e-06	1.96819	2.26772e-13	1.18767	0.0928741	-1.65719	1.18821e-07	1.12404	1	-2.16439	2.35902e-17
MDP0000306885	MdROP-GEF1/2	65.3333	95.6667	111.667	39.6667	39.6667	74.6667	125	1.16703	1	-2.40733	2.98475e-08	-2.80942	2.14806e-11	1.87958	0.000111584	3.1445	1.06729e-14	1.67298	0.000816205	1.4634	0.373691	-2.40733	1.48109e-08
MDP0000628931	MdROP-GEF1/2	107.667	101	120.667	129.333	37.3333	94.3333	97.3333	1.19448	1	1.28018	0.127108	1.07175	0.73911	2.52169	4.01683e-09	2.60178	5.5566e-10	1.03176	0.908119	-1.06593	1	-2.69967	1.40583e-10
MDP0000459293	MdROP-GEF3	28.6667	26	34.6667	33	10.3333	21.6667	38.3333	1.33174	1	1.26794	0.366996	-1.05031	0.882382	2.08367	0.00591008	3.67729	1.31921e-08	1.76482	0.016538	-1.10207	1	-2.49801	0.000285286
MDP0000119721	MdROP-GEF4a	2.66667	1	3.33333	1.66667	15.3333	5.33333	1.66667	3.07407	1	1.59259	0.713838	-1.93023	0.529786	-2.83206	0.105287	-8.62791	0.00167636	-3.04651	0.241434	-2.48148	1	13.7407	0.000360941
MDP0000155158	MdROP-GEF5a	2	2.66667	1	5.33333	4.33333	2.66667	2	-2.48148	1	1.95522	0.365165	4.85185	0.0404688	-1.59701	0.486347	-2.09804	0.266963	-1.31373	0.813757	1.31373	1	1.59701	0.481194
MDP0000822948	MdROP-GEF5b	6	6.33333	6.33333	30.3333	4.33333	3.33333	14.3333	0	1	4.71613	9.14415e-07	4.71613	1.05258e-06	-1.28916	0.652197	3.24299	0.0014204	4.18072	0.000645311	1.05442	1	-1.4486	0.432794
MDP0000922741	MdROP-GEF7a	119	98.3333	101	97.6667	79	113.667	100.333	1.02708	1	-1.00682	0.985833	-1.03409	0.897429	1.43813	0.0215015	1.26962	0.141395	-1.13273	0.587662	-1.2099	1	-1.24434	0.184354
MDP0000153185	MdROP-GEF7b	36.3333	31.6667	36	24	30	42	26.3333	1.1363	1	-1.31779	0.464204	-1.49741	0.257597	1.39834	0.262186	-1.13858	0.694524	-1.59213	0.194827	-1.14679	1	-1.05533	0.874318
MDP0000238381	MdROP-GEF11/13a	3.66667	2.33333	3.33333	12.6667	6.66667	2.33333	8.66667	1.40678	1	5.20339	0.0290991	3.6988	0.0890993	-2.76271	0.173169	1.29448	0.723554	3.57627	0.140569	-1.54237	1	2.76271	0.168045
MDP0000186495	MdROP-GEF14a	36.3333	47.3333	44	64.3333	36	45.3333	145.333	-1.07554	1	1.35821	0.24044	1.46081	0.14398	1.25836	0.355372	4.02653	6.00075e-12	3.19982	2.33561e-08	1.30171	1	-1.31373	0.257405
MDP0000169427	MdROP-GEF14b	31	36.6667	40	49	32.3333	36	111.667	1.0906	1	1.33522	0.321233	1.2243	0.528287	1.11297	0.706788	3.44416	1.17444e-08	3.09458	6.53428e-07	1.18206	1	-1.1335	0.652376
MDP0000463624	MdROP-GAP3	15.6667	18	15	23.6667	13	14.6667	26.6667	-1.19835	1	1.31264	0.492165	1.573	0.231697	1.12698	0.758379	2.04127	0.0212884	1.81127	0.110119	1.14776	1	-1.38095	0.352239
MDP0000237668	MdROP-GAP7	3.33333	4	1.33333	7	3.33333	8	15.6667	-2.82857	1	1.72727	0.314301	4.88571	0.00655993	2.3494	0.0628592	4.56627	8.61287e-05	1.94359	0.112118	1.19277	1	-1.19277	0.765792
MDP0000279052	MdROP-GAP9	1326	1311.33	1330.33	1589.33	852.667	1552.33	2110.33	1.01449	1	1.21198	0.196016	1.19467	0.251164	1.82044	1.0072e-06	2.47476	3.25008e-14	1.35943	0.0322054	-1.01118	1	-1.53784	0.000533365
MDP0000139755	MdROP-GAP10	313.333	322	332	403.667	211	376	448.333	1.03104	1	1.25352	0.0991256	1.21578	0.175519	1.78153	1.28716e-06	2.12414	7.32695e-11	1.19231	0.256676	1.02765	1	-1.52575	0.000515525
MDP0000934542	MdROP-GDI1	43	58.6667	43.3333	64	49	25.3333	37.3333	-1.35283	1	1.09072	0.713807	1.47555	0.04215	-1.92962	0.000545345	-1.31146	0.147096	1.47136	0.11447	1.36329	0.836272	-1.19678	0.321629
MDP0000257331	MdROP-GDI2	7	8.33333	7.33333	9.66667	4.66667	4	8.66667	-1.13408	1	1.15764	0.826936	1.31285	0.678269	-1.16162	0.813574	1.83478	0.228281	2.13131	0.233511	1.18713	1	-1.76522	0.265961
MDP0000329986	MdROP-GDI3	2.33333	1.66667	0.333333	1.66667	9.33333	1.33333	5	-3.90909	1	0	1	3.90909	0.305702	-6.48571	0.0203737	-1.84553	0.415929	3.51429	0.231667	-1.37209	1	5.27907	0.0334855
MDP0000320859	MdROP-GDI8/10	127.667	97.6667	94.3333	34.3333	114.333	108.333	53.6667	-1.03529	1	-2.83797	3.66507e-05	-2.74123	8.15947e-05	-1.05532	0.848175	-2.12781	0.00135735	-2.01627	0.0085388	-1.30677	1	1.17043	0.543991
MDP0000860613	MdROP-GDI8/10	293.667	296.667	292.667	209.333	249.667	352.333	306	-1.01366	1	-1.41695	0.0143003	-1.39785	0.0214388	1.41101	0.00870946	1.22552	0.131977	-1.15135	0.440444	1.01021	1	-1.18816	0.210588
MDP0000265699	MdROP-GDI9/10	237.667	240	247.333	172	212	289	242.333	1.03054	1	-1.39506	0.0355828	-1.43767	0.0218415	1.36299	0.0320574	1.143	0.38424	-1.19247	0.358912	1.00981	1	-1.132	0.423701
MDP0000703059	MdRBOHC	2138.33	1429.67	1658.67	4618.33	309	998	2813	1.16016	1	3.23016	0.000340251	2.78423	0.00223504	3.22887	0.000214654	9.10028	4.93364e-12	2.81841	0.00255921	-1.49564	1	-4.62529	1.21882e-06
MDP0000262620	MdRBOHD	112	137.333	124.667	39.3333	230	115.667	81	-1.1015	1	-3.48363	2.9025e-08	-3.16262	4.55645e-07	-1.98741	0.00104882	-2.83667	4.16243e-07	-1.42732	0.200535	1.22594	1	1.67414	0.0143212
MDP0000273819	MdRBOHE1	112.333	98.6667	100.333	119.667	111.667	102.667	123.333	1.01687	1	1.21257	0.202387	1.19245	0.264099	-1.08756	0.558994	1.10436	0.467074	1.20105	0.268045	-1.13834	1	1.13159	0.370765
MDP0000920069	MdRBOHF	126	126	79	91.6667	57.6667	50.6667	95	-1.594	1	-1.37404	0.280221	1.16008	0.679696	-1.13782	0.661275	1.646	0.0472166	1.87285	0.0285942	0	1	-2.18241	0.00140553
MDP0000421679	MdRBOHG	29.6667	25.6667	22.3333	13.6667	103.667	21	23	-1.14842	1	-1.87009	0.129037	-1.6284	0.278088	-4.91321	6.5942e-07	-4.48829	1.65773e-06	1.09467	0.886341	-1.15509	1	4.02423	9.9091e-06
MDP0000300217	MdPLD?1	6605	7762	7808	8761	3050.33	7070.67	9932.67	1.00593	1	1.1287	0.616524	1.12205	0.650374	2.31794	1.06688e-06	3.25616	3.26143e-12	1.40476	0.112834	1.17517	1	-2.54458	4.86168e-08
MDP0000233645	MdPLD?2	985	942.667	1022.33	993.333	365	890.333	972	1.0845	1	1.05374	0.882829	-1.02919	0.943298	2.43878	6.10082e-05	2.66244	7.28233e-06	1.09171	0.819134	-1.0449	1	-2.58211	1.77318e-05
MDP0000274834	MdPLD?4	15.6667	12.6667	19	19.3333	11.6667	16.6667	10.6667	1.49511	1	1.52117	0.226378	1.01743	0.976142	1.42403	0.271712	-1.09266	0.814628	-1.55598	0.267855	-1.23453	1	-1.08481	0.827069
