# Supplementary material for: Ethylene negatively regulates transcript abundance of ROP-GAP rheostat-encoding genes and affects apoplastic reactive oxygen species homeostasis in epicarps of cold stored apple fruits
Source: J Exp Bot. 2015 Oct 1;66(22):7255–70. doi: 10.1093/jxb/erv422 (PMC4765793; doi:10.1093/jxb/erv422)
Supplement: Supplementary Data [file supp_erv422_jexbot154500_file004.xlsx]

## Sheet: newSummary.nuovaListaGeni
MDPs	GeneNames	meanExpressionT0	meanExpressionCTRL1M	meanExpressionDPA1M	meanExpressionMCP1M	FC.1M.DPAvsCTRL	pval.adj.1M.DPAvsCTRL	FC.1M.MCPvsCTRL	pval.adj.1M.MCPvsCTRL	FC.1M.MCPvsDPA	pval.adj.1M.MCPvsDPA	FC.CTRL1MvsT0	pval.adj.CTRL1MvsT0
MDP0000175375	AP2/EREBP - RTTF1 like TF	0	3.33333	29	87	8.42169	1	25.1928	0.000608821	2.99142	0.261657	27.6667	0.338847
MDP0000242979	AP2/EREBP - ABR1 like TF	196.333	207.667	143.667	2.33333	-1.44509	1	-84.5254	3.6966e-41	-58.4915	4.40058e-34	1.05769	1
MDP0000297646	AP2/EREBP - ESE3 like TF	128.333	259.667	148.333	4.33333	-1.74993	1	-58.271	3.74437e-14	-33.2991	4.05743e-11	2.02238	0.941485
MDP0000652413	AP2/EREBP - Tiny 2 DREB A4 like TF	6.66667	8.66667	9	88.3333	1.03791	1	10.0616	7.66485e-21	9.69406	2.18129e-20	1.29448	1
MDP0000790788	AP2/EREBP - Tiny 2 DREB A4 like TF	2	2	1	15.6667	-1.88889	1	7.43137	0.00159831	14.037	0.00012719	0	1
MDP0000198054	AP2/EREBP - CBF1/DREB1D like TF	6	4	10.3333	111.667	2.53535	1	27.101	6.90048e-09	10.6892	9.26198e-06	-1.48485	1
MDP0000170286	C2C2(Zn) DOF zinc finger MEE47 TF	31	28.6667	30	290.333	1.04631	1	10.0883	2.11622e-15	9.64177	6.96331e-15	-1.08104	1
MDP0000194672	HSFA2, Heat Shock TFA2	3.33333	3.33333	8.33333	23	2.44578	1	6.68675	4.04166e-07	2.73399	0.00340624	0	1
MDP0000177906	WRKY 40	183.667	279.667	185	7.33333	-1.51137	1	-37.514	7.22618e-33	-24.8212	3.68317e-26	1.52233	0.875419
MDP0000175240	WRKY 70	21.3333	43.3333	18.3333	1	-2.3544	1	-38.6296	1.42086e-07	-16.4074	0.000114006	2.02524	1
MDP0000493959	Receptor like kinase VII - Feronia like	4	1.66667	3.33333	26	1.93023	1	14.5814	4.96448e-10	7.55422	2.04457e-07	-2.30233	1
MDP0000287486	Receptor like cytosolic kinase VI - RBK2 like	124	58	63.6667	1043.67	1.09749	1	17.9577	5.44658e-38	16.3625	3.7498e-36	-2.13548	0.0519803
